# Supplementary material for: Establishment of Coral-Bacteria Symbioses Reveal Changes in the Core Bacterial Community With Host Ontogeny
Source: Front Microbiol. 2019 Jul 9;10:1529. doi: 10.3389/fmicb.2019.01529 (PMC6629827; doi:10.3389/fmicb.2019.01529)
Supplement: Supplementary file 3 [file Data_Sheet_3.xlsx]

## Sheet: Sheet1
Supplementary Data 3
	Coral Samples
	2-day-old larvae (L2)																			4-day-old larvae (L4)																			Newly settled spat (Spat)
OTUNumber	L2_1	L2_2	L2_3	L2_4	L2_5	L2_6	L2_7	L2_8	L2_9	L2_10	L2_11	L2_12	L2_13	L2_14	L2_15	L2_16	L2_17	L2_18	L2_19	L4_1	L4_2	L4_3	L4_4	L4_5	L4_6	L4_7	L4_8	L4_9	L4_10	L4_11	L4_12	L4_13	L4_14	L4_15	L4_16	L4_17	L4_18	L4_19	Spat_1	Spat_2	Spat_3	Spat_4	Spat_5	Spat_6	Spat_7	Spat_8	Spat_9	Spat_10	Spat_11
11427	0	0	0	0	0	0	0	0	0	0	0	0	0	0	0	0	0	0	0	0	27	0	0	0	0	0	0	0	0	0	0	0	0	0	0	0	0	0	1	0	0	0	2	0	0	0	0	0	0
100095	0	0	0	1	0	0	0	0	0	0	0	0	0	0	5	0	0	0	0	0	0	0	0	0	0	0	0	0	0	0	0	0	0	0	0	0	0	0	0	0	0	0	0	0	0	0	0	0	30
112266	34	0	0	0	0	0	0	0	0	0	0	0	0	0	0	0	0	0	0	0	0	0	0	8	0	0	0	0	0	0	0	0	0	0	0	0	0	0	3	0	0	0	0	0	0	0	0	0	0
143801	0	7	0	0	0	0	0	7	8	0	0	1	0	0	0	3	0	0	0	0	25	8	0	0	1	0	5	0	0	0	0	1	0	0	0	0	1	0	0	1	0	0	0	0	0	0	0	1	56
145053	67	0	0	0	43	0	0	0	0	0	0	0	0	0	0	0	0	0	0	0	0	0	0	0	0	0	0	0	0	0	0	0	0	0	0	0	0	0	0	0	0	0	0	0	0	0	0	0	0
147685	0	0	0	0	0	0	0	0	0	0	0	0	0	0	0	0	0	0	0	0	3	0	0	0	0	0	0	0	0	0	0	0	0	0	0	0	0	0	7	0	0	0	0	0	0	0	0	0	0
193867	0	0	0	1	0	0	0	0	0	0	0	0	0	0	0	0	0	0	0	0	0	0	0	0	0	0	0	0	0	0	0	2	0	0	0	0	0	0	0	0	0	0	0	0	0	0	0	0	0
211578	0	0	0	0	0	0	0	0	0	0	0	0	0	0	0	0	0	0	0	0	0	0	0	0	0	0	0	0	0	0	0	0	0	0	0	0	0	0	8	0	0	0	1	0	0	0	0	0	0
226516	0	0	0	0	0	0	0	0	0	0	0	0	0	0	0	0	0	0	0	0	0	0	0	0	0	0	0	0	0	0	0	0	0	0	0	0	0	0	0	0	0	0	0	0	0	0	0	0	0
264343	0	0	0	0	0	0	0	0	0	0	0	0	0	0	0	0	0	0	0	0	0	0	0	0	0	0	0	0	0	0	0	0	1	0	0	0	0	0	0	0	0	0	0	0	0	0	0	0	0
268353	0	0	0	0	0	0	0	0	0	0	0	0	0	0	0	0	0	0	0	0	0	0	0	0	0	0	0	0	10	0	0	0	0	0	0	0	0	0	0	0	0	0	0	0	0	0	0	0	0
348570	0	0	0	0	0	0	0	0	0	0	0	0	0	0	0	0	0	0	0	0	0	0	0	0	0	0	0	0	0	0	0	0	0	0	0	0	0	0	0	0	0	0	0	0	0	0	0	0	0
357342	0	0	0	0	0	0	0	0	0	0	0	0	0	0	0	0	0	0	0	0	0	0	0	0	0	0	5	0	0	0	0	0	0	0	0	0	0	0	0	0	0	0	0	0	0	0	0	0	0
417366	0	0	0	0	0	0	0	0	0	0	0	0	0	0	0	0	0	0	0	0	0	0	0	0	0	0	0	0	0	0	0	0	1	0	0	0	0	0	1	0	0	0	0	0	0	0	0	0	0
437105	0	5	25	2	0	2	7	0	24	1	0	0	0	2	43	1	0	1	1	0	174	2	5	0	4	0	7	43	0	0	11	1	0	24	0	1	1	0	5	0	0	5	2	1	4	0	0	4	5
536008	0	0	0	0	0	0	0	0	0	0	0	0	0	0	0	0	0	0	0	0	0	0	0	0	2	0	0	0	0	0	0	0	0	0	0	0	0	0	0	0	4	0	0	0	0	0	0	0	0
563369	0	0	0	0	0	0	1	0	0	0	0	0	0	0	0	0	2	0	0	0	0	0	0	0	0	0	0	22	0	0	0	0	0	18	0	7	0	0	0	0	0	0	0	0	0	0	0	0	0
574655	0	0	0	0	0	0	0	0	0	0	0	0	0	0	0	0	0	0	0	0	0	0	0	0	0	0	10	0	0	0	0	0	0	0	0	0	0	0	0	0	57	0	0	0	0	0	0	4	0
578911	0	0	0	0	0	0	0	0	0	0	0	0	0	0	0	0	0	0	0	0	0	0	0	0	0	0	0	0	0	0	0	0	0	0	0	0	0	0	0	0	0	0	0	0	0	0	0	0	0
587616	0	0	0	0	0	0	0	0	0	0	0	0	0	0	0	0	0	0	0	0	0	0	0	0	0	0	0	0	0	0	0	0	0	0	0	0	0	0	82	0	11	0	0	0	0	0	0	0	0
589376	0	0	0	0	21	0	0	0	0	0	0	0	0	0	0	0	0	0	0	0	0	0	2	0	0	0	0	0	0	0	0	0	0	2	0	0	0	0	19	0	0	0	0	0	0	0	0	0	0
749805	0	0	0	2	0	0	0	0	18	0	2	0	0	0	0	0	0	0	0	11	21	0	0	0	0	0	0	0	0	0	0	0	0	0	0	0	0	0	0	0	0	0	0	0	0	0	0	2	0
824714	0	0	1	0	0	0	0	0	11	0	0	0	0	0	0	0	0	0	0	0	0	0	0	0	0	0	0	0	0	0	0	0	0	0	0	0	0	0	0	0	0	0	0	0	0	0	0	0	0
828844	0	0	0	2	19	0	0	0	0	0	0	0	0	0	0	0	0	0	0	2	0	0	0	0	0	0	0	0	0	0	0	3	0	0	0	0	0	0	4	0	0	0	0	0	0	0	0	0	0
868791	0	4	39	0	0	0	2	0	0	0	0	0	0	0	0	0	0	0	0	0	0	0	1	0	0	0	0	0	0	0	0	0	0	0	0	0	0	0	6	0	0	0	0	0	0	0	0	0	0
888953	0	5	0	1	10	0	1	0	25	0	0	0	0	0	0	0	0	1	2	43	0	0	0	0	13	0	0	0	4	0	0	0	2	42	0	0	0	0	0	0	15	0	2	0	0	1	0	0	0
889025	0	0	0	0	0	0	0	0	0	0	0	0	0	0	0	0	0	0	0	0	0	0	0	0	13	0	1	1	0	0	0	0	0	0	0	0	0	0	0	0	0	0	2	0	0	0	0	0	0
900973	0	0	0	0	0	0	0	0	0	0	0	0	0	0	0	0	0	0	0	0	21	0	0	0	13	0	0	0	0	0	0	4	0	6	0	0	0	0	0	0	0	0	0	0	0	93	0	0	0
948180	0	0	0	0	11	0	0	0	0	0	0	0	0	0	0	0	0	0	0	0	0	0	0	0	0	0	0	0	0	0	0	0	0	0	0	0	0	0	0	0	0	0	1	0	0	0	0	0	0
952203	0	0	0	0	0	0	0	0	0	0	0	0	0	0	0	0	0	1	0	0	59	163	166	0	7	0	8	0	0	0	0	0	0	3	0	0	0	0	97	0	0	0	4	0	0	0	0	0	37
996116	0	0	10	0	8	0	0	0	0	0	0	0	0	0	0	0	0	0	0	0	0	0	0	0	0	0	0	0	4	0	0	0	0	0	0	0	0	0	0	0	0	0	0	0	0	0	0	0	0
999814	0	0	0	0	0	0	0	0	0	0	0	0	0	0	0	0	0	0	0	0	0	0	0	0	0	0	0	0	0	0	0	0	0	0	0	0	0	0	0	0	0	0	0	0	0	0	0	0	0
1002005	0	6	16	0	7	0	0	0	37	0	0	0	0	1	0	0	0	0	0	0	0	5	0	0	17	0	3	0	0	0	0	5	0	0	3	0	0	0	0	0	1	0	1	0	0	0	0	0	0
1011712	0	0	0	0	0	0	0	0	0	0	0	0	0	0	0	0	0	0	0	0	0	0	0	0	0	0	0	0	0	0	0	0	0	0	0	0	0	0	4	0	0	0	1	0	0	0	0	0	0
1039041	0	0	0	0	1	0	0	0	0	0	0	0	0	0	0	0	0	0	0	0	0	0	0	0	0	0	0	0	0	0	0	0	0	0	0	0	0	0	0	0	0	0	0	0	1	0	0	0	0
1039872	0	0	0	0	0	0	0	0	0	2	0	0	0	0	0	0	0	0	0	0	0	0	0	0	0	0	0	0	0	0	0	0	0	0	0	0	0	0	0	0	0	0	0	0	0	0	0	0	0
1040713	0	0	45	0	0	0	0	0	0	0	0	0	0	0	68	0	0	0	0	0	0	2	5	0	0	0	1	43	0	12	12	3	0	10	0	0	0	0	0	1	15	0	31	0	0	0	0	17	12
1047041	98	0	0	2	0	0	0	0	0	3	0	0	0	29	0	0	0	0	0	0	0	0	17	0	0	0	0	0	17	0	2	5	0	13	2	0	2	1	6	0	3	0	0	0	0	1	0	20	0
1060029	0	0	0	0	0	0	0	0	0	0	0	0	0	0	0	0	0	0	0	0	12	183	0	0	0	0	0	0	0	0	0	0	0	0	3	0	0	0	0	0	0	0	0	0	0	0	0	2	73
1074210	0	0	0	0	0	0	0	0	0	4	0	0	0	0	0	0	0	0	0	0	0	0	0	0	0	0	1	0	0	0	0	0	0	0	0	0	0	0	0	0	0	0	0	2	0	0	0	0	0
1074625	0	0	0	0	37	0	0	1	0	0	0	0	0	0	0	0	0	0	0	0	0	0	55	9	0	0	4	0	0	0	0	0	0	0	0	0	0	0	129	0	1	0	5	0	0	0	0	0	0
1074801	0	4	0	1	64	0	3	0	32	1	0	0	0	0	78	3	2	0	0	0	24	0	25	0	4	0	4	0	2	1	1	0	2	58	0	0	0	0	3	0	37	0	0	0	0	0	0	0	0
1078207	0	0	39	0	0	0	0	0	0	2	0	0	0	3	0	1	0	0	0	0	41	0	1	8	0	0	0	12	0	0	0	0	0	10	0	0	0	0	0	0	51	0	0	0	0	0	0	1	0
1083508	0	0	28	0	0	0	0	0	0	0	0	0	0	0	45	0	0	0	1	0	0	0	0	0	9	0	0	0	0	0	0	0	0	0	0	0	0	2	0	0	0	0	0	1	0	0	0	0	0
1084865	26	73	10	0	0	1	0	0	7	4	1	0	0	3	62	1	0	0	0	0	152	11	35	0	0	0	6	10	10	1	0	5	0	6	0	1	0	2	4	5	10	0	87	0	1	0	1	24	0
1101451	20	19	19	5	22	0	0	0	57	0	0	8	0	1	34	3	3	0	3	356	1	11	42	0	304	0	3	0	0	11	0	9	1	203	3	0	0	0	4	4	4	0	1	0	0	0	0	9	11
1105574	0	0	0	0	1	0	0	0	0	10	0	0	0	0	0	0	0	0	0	0	0	1	0	0	3	0	0	0	0	0	0	0	0	0	0	0	0	0	1	0	20	0	0	0	0	0	0	0	0
1106617	0	0	0	1	13	0	0	0	0	0	0	0	0	0	0	1	0	0	1	0	66	20	0	0	0	0	1	15	0	0	5	0	0	0	0	0	1	0	0	0	19	0	0	2	0	0	0	2	0
1108960	13	0	1	0	0	0	0	0	0	0	0	0	0	0	0	0	0	0	1	0	0	5	25	0	20	0	1	0	0	0	0	1	0	0	1	0	0	0	4	1	0	0	0	0	0	0	0	0	1
1110763	0	0	0	0	0	0	0	0	0	0	0	0	0	0	0	0	0	0	0	0	0	0	0	0	0	0	0	0	0	0	0	0	0	0	0	0	0	0	0	0	17	0	0	0	0	0	0	0	0
1129931	0	0	0	0	0	0	0	0	0	0	0	0	0	0	0	0	0	0	0	0	0	0	0	0	0	0	0	0	0	0	0	0	0	0	0	0	0	0	0	0	0	0	0	0	0	0	0	0	0
1145616	0	0	0	0	0	0	0	0	0	0	0	0	0	0	0	0	0	0	0	0	0	0	0	0	0	0	0	0	0	0	0	0	0	57	0	0	0	0	1	0	0	0	0	0	0	0	0	3	0
2224378	0	0	0	0	0	0	0	0	0	0	0	0	0	0	0	0	0	0	0	0	0	0	0	0	0	0	0	0	0	0	0	0	0	0	0	0	0	0	0	0	0	0	0	0	0	0	0	0	0
2855257	0	0	0	0	1	0	0	0	0	0	0	0	0	0	0	0	0	0	0	0	0	0	0	0	0	0	1	0	0	0	0	0	0	0	0	0	0	0	21	0	0	0	9	0	0	0	0	0	0
4431590	0	0	0	0	0	0	0	0	0	0	0	0	0	0	0	0	0	0	0	0	0	0	0	0	0	0	4	0	0	0	0	0	0	0	0	0	0	0	0	0	9	0	0	0	0	0	0	0	0
4463767	0	7	0	0	0	0	0	0	0	0	0	0	0	2	0	0	0	0	0	0	0	0	0	0	0	0	0	0	0	0	0	0	0	0	0	0	0	0	0	0	0	0	9	0	0	0	0	0	0
Total sequences	258	130	233	18	258	3	14	8	219	27	3	9	0	41	335	13	7	3	9	412	626	411	379	25	410	0	65	146	47	25	31	39	7	452	12	9	5	5	410	12	274	5	158	6	6	95	1	89	225
[truncated: 93 more columns]
